# Supplementary material for: The molecular architecture of cell cycle arrest
Source: Mol Syst Biol. 2022 Sep 26;18(9):e11087. doi: 10.15252/msb.202211087 (PMC9511499; doi:10.15252/msb.202211087)
Supplement: Supplementary file 2 — Table EV1 [file MSB-18-e11087-s001.xlsx]

## Sheet: Table EV1
Table EV1
Primary Antibodies
Target	Host species	Dilution	Supplier	Catalog#	Published citations	Published figures
53BP1	Rb	1:1000	Santa Cruz	sc-22760	114	207
Akt	Ms	1:100	CST	2920	397	649
Bcl-2	Rb	1:200	CST	2827	38	60
c-Fos	Rb	1:200	CST	2250	81	124
c-Jun	Rb	1:400	CST	9165	356	620
c-Myc	Rb	1:500	CST	5605	402
cdc6	Ms	1:100	Santa-Cruz	sc-9964	33	88
Cdh1	Ms	1:100	Santa Cruz	sc-56312	6	8
CDK2	Gt	1:500	R&D	AF4654	2	2
CDK4	Rb	1:400	abcam	ab108355	3	3
CDK6	Rb	1:250	abcam	ab124821	19	30
CDK11b	Rb	1:100	Abcam	ab198813	1	2
Cdt1	Rb	1:200	CST	8064	9	28
Cyclin A	Ms	1:50	Santa Cruz	sc-271682	13	18
cyclin B1	Gt	1:100	R&D	AF6000	41	52
cyclin D1	Ms	1:100	Santa Cruz	sc-20044	115	190
cyclin E	Ms	1:50	Santa Cruz	sc-247	47	66
E2F1	Ms	1:100	Santa Cruz	sc-251	146	273
ERK	Ms	1:100	CST	4696	132	181
Fra1	Ms	1:100	Santa Cruz	sc-28310	23	70
GSK3b	Ms	1:100	CST	9832	64	113
p16	Rb	1:400	abcam	ab108349	40	62
p21	Gt	1:200	R&D	AF1047	7	18
p27	Rb	1:800	CST	3686	58	85
p38	Rb	1:100	CST	8690	426	573
p53	Ms	1:400	CST	48818	12	23
PCNA	Ms	1:500	CST	2586	193	286
phospho-Akt (Ser473)	Rb	1:200	CST	4060	2700	4300
phospho-Bcl2	Ms	1:200	CST	15071	159	220
phospho-cdc6 (Ser54)	Rb	1:200	abcam	ab75809	4	13
phospho-CHK1 (S317)	Rb	1:800	CST	12302	17	30
phospho-ERK (T202/Y204)	Rb	1:200	CST	4370	1600	2300
phospho-H2AX (S139)	Ms	1:200	CST	80312	3	3
phospho-GSK3b (S9)	Rb	1:200	CST	5558	188	271
phospho-p21 (T145)	Rb	1:1000	abcam	ab47300	2	4
phospho-p27 (T157)	Rb	1:60	abcam	ab85047	5	5
phospho-p38 (T180/Y182)	Ms	1:200	CST	9216	158	250
phospho-p53 (S15)	Ms	1:400	CST	9286	87	145
phospho-p65 (S536)	Ms	1:100	CST	3036	32	44
phospho-RB	Rb	1:1000	CST	8516	48	70
phospho-S6 (S235/236)	Rb	1:200	CST	4858	156	250
phospho-STAT3 (Y705)	Rb	1:100	CST	9145	1000	1700
RB	Ms	1:500	CST	9309	123	180
Rsk1	Ms	1:50	R&D	MAB992
S6	Ms	1:100	CST	2317	107	152
Skp2	Rb	1:800	CST	2652	20	47
SMAD2	Ms	1:200	abcam	ab119907	3	8
STAT3	Ms	1:500	CST	9139	551	1000
YAP	Ms	1:50	Santa Cruz	sc-101199	55	129
Secondary Antibodies
Host/target species	Fluorophore	Dilution	Supplier	Catalog#
Donkey anti-rabbit	AlexaFluor Plus 488	1:500	ThermoFisher	A32790
Donkey anti-mouse	AlexaFluor Plus 555	1:500	ThermoFisher	A32773
Donkey anti-rabbit	AlexaFluor Plus 647	1:500	ThermoFisher	A32773
Donkey anti-goat	AlexaFluor Plus 647	1:500	ThermoFisher	A32758

## Sheet: Legend
Table EV1: Primary and secondary antibodies used in thiss manuscript
