# Supplementary material for: The molecular architecture of cell cycle arrest
Source: Mol Syst Biol. 2022 Sep 26;18(9):e11087. doi: 10.15252/msb.202211087 (PMC9511499; doi:10.15252/msb.202211087)
Supplement: Supplementary file 3 — Table EV2 [file MSB-18-e11087-s005.xlsx]

## Sheet: Dataset_EV1
Table EV2
AreaShape_Area_cell	Int_Med_cycD1_nuc
AreaShape_Area_nuc	Int_Med_cycE_nuc
Int_Intg_DNA_nuc	Int_Med_p16_nuc
Int_Med_BP1_nuc	Int_Med_p21_nuc
Int_Med_CDK11b_nuc	Int_Med_p27_nuc
Int_Med_CDK2_nuc	Int_Med_p38_nuc
Int_Med_CDK4_nuc	Int_Med_p53_nuc
Int_Med_CDK6_nuc	Int_Med_pCHK1_nuc
Int_Med_Cdh1_nuc	Int_Med_pCdc6_nuc
Int_Med_Cdt1_nuc	Int_Med_pH2AX_nuc
Int_Med_DNA_nuc	Int_Med_pRB_nuc
Int_Med_E2F1_nuc	Int_Med_pS6_nuc
Int_Med_Fra1_nuc	Int_Med_pp21_nuc
Int_Med_RB_nuc	Int_Med_pp27_nuc
Int_Med_S6_nuc	Int_Med_pp38_nuc
Int_Med_Skp2_nuc	Int_Med_pp53_nuc
Int_Med_YAP_nuc	Int_Med_PCNA_nuc
Int_Med_cFos_nuc	Int_Std_PCNA_nuc
Int_Med_cJun_nuc	Int_pRB_over_RB_nuc
Int_Med_cMyc_nuc	Int_pS6_over_S6_nuc
Int_Med_cdc6_nuc	Int_pp21_over_p21_nuc
Int_Med_cycA_nuc	Int_pp27_over_p27_nuc
Int_Med_cycB1_nuc	Int_pp53_over_p53_nuc
	Int_pp38_over_p38_nuc

## Sheet: Legend
Table EV2: Image-derived features used as inputs for manifold learning using PHATE
